# Supplementary material for: Effects of Substance P and Neurokinin A on the Contractile Activity of Inflamed Porcine Uterus
Source: Int J Mol Sci. 2022 Oct 29;23(21):13184. doi: 10.3390/ijms232113184 (PMC9657707; doi:10.3390/ijms232113184)
Supplement: Supplementary file 1 [file ijms-23-13184-s001.zip]

Archive with 1 entries (1 files):
- ijms-1984199-supplementary.pdf
